# Supplementary material for: Life Kinetics Training as a Multimodal Neurocognitive Intervention: Enhances Cognitive and Motor Performance in Badminton Athletes
Source: Life (Basel). 2026 May 19;16(5):836. doi: 10.3390/life16050836 (PMC13208401; doi:10.3390/life16050836)
Supplement: Supplementary file 1 [file life-16-00836-s001.zip]

Archive with 1 entries (1 files):
- life-4210320-supplementary.pdf
